# Supplementary material for: Causal association between circulating inflammatory markers and sciatica development: a Mendelian randomization study
Source: Front Neurol. 2024 Jul 2;15:1380719. doi: 10.3389/fneur.2024.1380719 (PMC11250389; doi:10.3389/fneur.2024.1380719)
Supplement: Supplementary file 1 [file Table_1.XLSX]

## Sheet: Supplementary Table 1.
Supplementary Table 1. Analysis of heterogeneity and pleiotropy.
id	heterogeneity_Q_pval	egger_intercept_pval	MR-PRESSO_pval
GCST90274786	0.53	0.77	0.56
GCST90274821	0.91	0.17	0.92
GCST90274824	0.47	0.99	0.5
