# Supplementary material for: Causal association between circulating inflammatory markers and sciatica development: a Mendelian randomization study
Source: Front Neurol. 2024 Jul 2;15:1380719. doi: 10.3389/fneur.2024.1380719 (PMC11250389; doi:10.3389/fneur.2024.1380719)
Supplement: Supplementary file 2 [file Table_2.XLSX]

## Sheet: Supplementary Table 2
Traits	Methods	pval	or	or_lci95	or_uci95
Fms-related tyrosine kinase 3 ligand levels	MR Egger	0.809209	0.0829968	3.33e-10	2.06747e+07
	Weighted median	0.274646	543.742	0.00672402	4.397e+07
	Inverse variance weighted	0.0329579	12146	2.14073	6.89134e+07
	Simple mode	0.466907	486.909	6.92e-05	3427395784
	Weighted mode	0.449161	450.472	0.000146138	1388583285
Interleukin-1-alpha levels	MR Egger	0.175699	2.36e-08	4.29e-18	129.495
	Weighted median	0.0535344	3.36e-06	9.33e-12	1.2117
	Inverse variance weighted	0.0286974	1.67e-05	8.79e-10	0.318435
	Simple mode	0.169282	8.85e-08	8.43e-17	92.8854
	Weighted mode	0.153236	6.66e-08	1.1e-16	40.2583
Interleukin-20 levels	MR Egger	0.323443	4.73e-06	9.36e-16	23904.3
	Weighted median	0.0497738	4.18e-06	1.77e-11	0.988058
	Inverse variance weighted	0.00750715	1.59e-06	8.95e-11	0.028364
	Simple mode	0.202303	1.06e-06	5.06e-15	223.342
	Weighted mode	0.208757	1.6e-06	9.98e-15	256.812
Interleukin-33 levels	MR Egger	0.0749969	9.05e-12	7.83e-22	0.104502
	Weighted median	0.0103976	1.66e-08	1.85e-14	0.0148283
	Inverse variance weighted	0.0296292	7.62e-06	1.86e-10	0.31194
	Simple mode	0.0901259	4.63e-10	2.27e-19	0.944676
	Weighted mode	0.0707816	6.42e-10	2.21e-18	0.186453
